# Supplementary material for: Brassinosteroid Coordinates with ROS, Auxin and Gibberellin to Promote Mesocotyl Elongation and Deep-Sowing Tolerance in Maize
Source: Curr Issues Mol Biol. 2025 Aug 18;47(8):668. doi: 10.3390/cimb47080668 (PMC12384915; doi:10.3390/cimb47080668)
Supplement: Supplementary file 1 [file cimb-47-00668-s001.zip › Table S1.xlsx]

## Sheet: Sheet1
Table S1 Total Variance Explained by Principal Components
Component	Eigenvalue	Variance (%)	Cumulative (%)
PC1	5.12	56.893	56.893
PC2	2.027	22.523	79.417
