# Supplementary material for: Brassinosteroid Coordinates with ROS, Auxin and Gibberellin to Promote Mesocotyl Elongation and Deep-Sowing Tolerance in Maize
Source: Curr Issues Mol Biol. 2025 Aug 18;47(8):668. doi: 10.3390/cimb47080668 (PMC12384915; doi:10.3390/cimb47080668)
Supplement: Supplementary file 1 [file cimb-47-00668-s001.zip › Table S2.xlsx]

## Sheet: Sheet1
Table S2 Unrotated component loading matrix
Variable	PC1 Loading	PC2 Loading
IAA	0.96	-0.111
BR+H2O2	0.914	-0.075
BR	0.889	-0.113
BR+IAA	0.858	0.449
BR+GA	0.812	-0.464
GA	0.808	-0.053
BR+DPI	0.114	0.925
DPI	0.562	0.72
H2O2	0.442	-0.451
